# Supplementary material for: The Preparation of Monomer Casting Polyamide 6/Thermotropic Liquid Crystalline Polymer Composite Materials with Satisfactory Miscibility
Source: Polymers (Basel). 2022 Oct 16;14(20):4355. doi: 10.3390/polym14204355 (PMC9611747; doi:10.3390/polym14204355)
Supplement: Supplementary file 1 [file polymers-14-04355-s001.zip]

Archive with 1 entries (1 files):
- polymers-1924743-supplementary.pdf
